# Supplementary material for: Immuno-PET Molecular Imaging of RANKL in Cancer
Source: Cancers (Basel). 2021 Apr 30;13(9):2166. doi: 10.3390/cancers13092166 (PMC8124205; doi:10.3390/cancers13092166)
Supplement: Supplementary file 1 [file cancers-13-02166-s001.zip]

Archive with 1 entries (1 files):
- cancers-1173573-supplementary.pdf
